# Supplementary material for: Preoperative neutrophil percentage-to-albumin ratio as a postoperative AKI predictor in non-cardiac surgery: a retrospective cohort secondary analysis
Source: Sci Rep. 2025 Jul 31;15:27994. doi: 10.1038/s41598-025-12949-w (PMC12314056; doi:10.1038/s41598-025-12949-w)
Supplement: Supplementary file 1 — Supplementary Material 1 [file 41598_2025_12949_MOESM1_ESM.xls]

## Sheet: Supplementary Table S1
Supplementary Table S1:Results of the Multivariable Regression Analysis Forest Plot (Figure 3)
Variable	Coefficient	P_value	CI_lower	CI_upper	OR	OR_CI_lower	OR_CI_upper
const	-0.76973	0.633096	-3.93003	2.39057	0.463138	0.0196431	10.9197
NPAR	0.0201429	0.0251013	0.00251693	0.0377689	1.02035	1.00252	1.03849
Hb	-0.00298736	0.487906	-0.0114285	0.00545375	0.997017	0.988637	1.00547
Creatinine	-0.00740845	0.247105	-0.0199539	0.00513705	0.992619	0.980244	1.00515
Uric Acid	-0.000113971	0.916267	-0.00223863	0.00201069	0.999886	0.997764	1.00201
Male	0.0642093	0.763936	-0.354842	0.483261	1.06632	0.701284	1.62135
Height	-0.00102236	0.4615	-0.00374352	0.00169878	0.998978	0.996263	1.0017
Weight	-0.00191734	0.615923	-0.00940864	0.00557397	0.998085	0.990635	1.00559
Age	0.000772249	0.921175	-0.0145235	0.016068	1.00077	0.985581	1.0162
Estimated 10-year survival rate	-0.770333	0.092713	-1.66837	0.1277	0.462859	0.188555	1.13621
Anesthesia duration	-0.0914563	0.469415	-0.339235	0.156323	0.912601	0.712315	1.1692
Surgery duration	0.242153	0.0876995	-0.0357777	0.520084	1.27399	0.964855	1.68217
Volume of fluid intake	-2.71e-06	0.979922	-0.000214008	0.000208581	0.999997	0.999786	1.00021
Volume of fluid output	0.000153045	0.242094	-0.000103384	0.000409474	1.00015	0.999897	1.00041
Volume of blood loss	5.79235e-05	0.635057	-0.000181274	0.000297121	1.00006	0.999819	1.0003
PLT	-0.000514863	0.576638	-0.00232233	0.00129261	0.999485	0.99768	1.00129
ALT	0.000631126	0.368571	-0.000744594	0.00200685	1.00063	0.999256	1.00201
Alb	-0.0422116	0.0145086	-0.0760574	-0.00836582	0.958667	0.926763	0.991669
Emergency indicator_1	0.894493	4.28746e-05	0.465993	1.32299	2.4461	1.5936	3.75465
Operatoin Scale_2	-0.0945228	0.930446	-2.21705	2.02801	0.909807	0.10893	7.59892
Operatoin Scale_3	-0.071795	0.946937	-2.18613	2.04254	0.930722	0.112351	7.71016
Operatoin Scale_4	0.208848	0.854938	-2.03014	2.44783	1.23226	0.131318	11.5633
ASA grade_2	-1.06664	0.0236108	-1.99028	-0.142997	0.344164	0.136658	0.866757
ASA grade_3	-0.312655	0.516633	-1.25753	0.632217	0.731502	0.284356	1.88178
ASA grade_4	0.273037	0.605092	-0.761872	1.30795	1.31395	0.466792	3.69857
ASA grade_5	1.24976	0.2082	-0.696544	3.19606	3.4895	0.498305	24.4361
Laparoscopy_1	-0.229536	0.418208	-0.785266	0.326194	0.794903	0.455999	1.38568
Pre-HTN _1	0.37587	0.0743032	-0.036902	0.788642	1.45626	0.963771	2.20041
Pre-CHD_1	-0.152637	0.630869	-0.775241	0.469967	0.858441	0.460593	1.59994
Pre-DM_1	0.0933131	0.705492	-0.390629	0.577255	1.09781	0.676631	1.78114
Pre-PVD _1	0.499243	0.0691029	-0.03906	1.03755	1.64747	0.961693	2.82228
Pre-HF_1	1.34474	0.309321	-1.24774	3.93721	3.83717	0.287153	51.2754

## Sheet: Supplementary Table S2
Supplementary Table S2: Results of VIF Multicollinearity Screening for Model 2 and Model 3
Model 2				Model 3
Variables	VIF			Variables	VIF
NPAR	1			NPAR	1.4
Male	1			Male	1.5
Weight	1.1			Weight	1.2
Height	1.1			Height	1.1
Pre-HTN	1.3			Pre-HTN	1.4
Pre-CHD	1.2			Pre-CHD	1.3
Pre-DM	1.3			Pre-DM	1.4
Pre-PVD	1.1			Pre-PVD	1.1
Pre-HF	1			Pre-HF	1
				Volume of fluid intake	2.5
				Volume of fluid output	1.7
				Volume of blood loss	1.5
				Anesthesia duration	2
				Estimated 10-year survival rate	1.2
				ASA grade	1.4
				Laparoscopy	1.1
				Emergency indicator	1.3
				Hb	1.4
				PLT	1.1
				Uric Acid	1.3
				Creatinine	1.6
